# Supplementary material for: Association of gut microbiota with sort-chain fatty acids and inflammatory cytokines in diabetic patients with cognitive impairment: A cross-sectional, non-controlled study
Source: Front Nutr. 2022 Jul 22;9:930626. doi: 10.3389/fnut.2022.930626 (PMC9355148; doi:10.3389/fnut.2022.930626)
Supplement: Supplementary file 1 [file Data_Sheet_1.xlsx]

## Sheet: Instructions
Sheet2	The demographic characteristics and hematological parameters
Sheet3	The plasma levels of different types of SCFAs and inflammatory cytokines of DCI and T2DM participants
Sheet4	Clean Reads
Sheet5	OTU statistics after drawing flat
Sheet2	The demographic characteristics and hematological parameters
Sheet3	The plasma levels of different types of SCFAs and cytokine of DCI and T2DM participants
Sheet4	Clean Reads
Sheet5	OTU statistics after drawing flat

## Sheet: Sheet2
Group	Gender	Education 1=Illiteracy；2primary school；3Secondary school；4High school；5Technical secondary school；6College；7Bachelor degree or above	Age	BPL	BPR	Height	Weight	BMI	WC	FBG	HbA1C	ALT	AST	TBIL	Cr	BUN	TC	TG	LDL-C	LDL-C	Exercise frequency	Smoke	Alcohol	MMSE	CDT	MoCA
DCI	M	3	79	167/88	183/82	165	76.50	28.10	103	8	6.7	10	17	18	103	6.0	2.7	1.09	1.73	0.60	Every day	Never	Never	22	3	19
DCI	M	4	65	151/81	154/79	167.50	67.90	24.20	94	8.3	7	24	23	25	66	9.4	4.8	0.89	3.32	1.80	Never	Yes	Frequently	16	2	11
DCI	M	4	60	150/97	156/101	170.50	84.70	29.14	93	7.7	7.2	13	16	17	75	5.5	5.3	4.21	1.48	0.77	Never	Never	Occasionally	24	3	17
DCI	M	3	70	145/88	147/95	162.50	66.80	25.30	96	8	7.4	13	23	23	63	4.1	4.6	0.71	2.76	1.90	Never	Yes	Never	25	3	20
DCI	W	2	71	140/83	153/84	156	88.70	36.45	108	8.9	7.2	12	19	12	58	4.7	4.2	1.14	3.24	0.97	Never	Never	Never	18	0	11
T2DM	M	2	70	124/80	131/73	174	91.20	30.12	103	7.8	6.6	12	21	28	86	5.8	3.5	0.51	2.59	0.90	Occasionally	Never	Occasionally	28	3	26
DCI	M	4	66	166/102	172/96	161.50	72.30	27.72	95	7.2	7.3	30	39	12	152	8.7	4.5	4.19	2.06	0.81	Never	Never	Never	25	3	18
DCI	M	1	61	89/61	100/62	159.50	50.80	19.97	85	35.0	11.3	9	13	28	76	4.3	3.6	0.94	2.75	1.32	Never	Never	Never	11	0	11
DCI	W	2	61	161/79	168/78	144	51.10	24.64	81	7.9	7	13	13	15	57	4.3	3.8	0.61	2.21	1.55	Never	Never	Never	26	0	17
DCI	W	2	62	136/93	155/96	161.50	69.50	26.65	91	7.7	6.8	21	22	11	297	12.7	5.7	8.70	2.37	0.85	Every day	Never	Never	24	0	11
DCI	W	3	67	150/67	153/73	151	54.60	23.95	84	7.6	6.9	16	20	11	59	3.8	4.0	3.76	1.05	0.98	Never	Never	Never	27	3	19
T2DM	W	2	72	151/82	158/91	151.50	69.60	30.32	95	7.0	6.7	20	21	18	51	6.0	4.1	0.73	3.14	1.18	Never	Never	Never	28	2	24
DCI	M	6	86	164/91	176/93	163.50	84.40	31.57	110	11.7	8.5	11	15	19	62	5.3	4.1	4.92	2.06	0.96	Never	Never	Frequently	25	0	12
DCI	W	1	67	181/88	187/90	145.50	52.90	24.99	87	26.2	8.7	6	15	15	112	5.7	5.1	1.25	4.06	0.84	Never	Never	Never	19	1	13
DCI	W	1	67	147/64	152/61	155	81.90	34.09	101	9.4	7.8	26	20	10	54	3.5	4.2	1.20	2.60	1.33	Never	Never	Never	23	0	17
DCI	W	2	67	156/75	161/91	154.50	90.30	37.83	102	7.1	7.4	10	16	22	53	3.3	7.4	2.60	4.09	1.58	Occasionally	Never	Never	27	0	16
DCI	M	2	68	109/71	123/68	164.50	63.30	23.39	85	11.2	6.6	14	17	17	68	4.0	3.1	0.60	1.71	1.28	Never	Yes	Occasionally	27	2	17
T2DM	M	2	84	117/70	118/72	170.50	80.70	27.76	89	7.6	6.8	12	22	25	72	4.2	4.8	0.78	3.48	1.61	Never	Have to give up smoking	Never	25	3	24
DCI	W	1	65	147/77	151/83	154	59	24.88	84	7.1	7.5	14	23	14	54	4.5	5.1	6.08	2.14	1.10	Every day	Never	Never	19	0	12
DCI	W	1	77	180/79	184/80	147	62	28.69	96	11.3	7.8	12	20	10	52	3.5	2.6	0.81	1.21	1.44	Never	Never	Never	20	1	8
DCI	W	1	83	128/64	160/74	149.50	58.30	26.08	94	7.7	6.7	14	19	14	58	6.0	4.1	0.57	2.38	2.16	Occasionally	Never	Never	19	0	10
DCI	M	4	61	124/81	138/88	160.50	62.50	24.26	87	8.0	6.7	49	52	23	81	4.4	5.1	2.33	3.22	1.06	Every day	Yes	Never	26	3	21
DCI	W	2	62	115/69	115/77	152	62.10	26.88	91	7	6.8	9	20	16	50	4.7	4.2	0.90	3.19	1.44	Never	Never	Never	25	2	17
T2DM	M	3	71	175/106	187/105	166	69.50	25.22	89	7	6.5	9	18	12	80	5.6	5.0	0.77	4.13	1.60	Never	Yes	Frequently	28	3	26
DCI	W	3	67	137/84	155/103	142.50	56.10	27.63	87	8.2	7	13	16	15	77	5.7	4.5	2.48	2.31	1.46	Never	Never	Never	14	0	6
DCI	M	2	67	150/72	155/73	155.50	54.90	22.70	83	7.9	7.3	10	22	13	117	6.2	3.4	0.95	1.91	1.21	Never	Yes	Never	23	0	16
DCI	W	3	70	142/92	159/95	155.50	54	22.33	91	7.4	6.7	10	16	20	46	5.2	5.4	1.02	4.20	1.18	Occasionally	Never	Never	22	0	15
DCI	W	5	75	143/70	160/73	148.50	62	28.12	93	7.4	7	12	22	6	82	5.1	3.9	1.80	2.27	1.02	Never	Never	Never	25	3	23
DCI	W	2	71	152/100	163/98	147	79.30	36.70	109	7.0	6.6	14	19	17	59	4.3	4.0	2.93	2.80	0.84	Never	Never	Never	21	0	9
T2DM	M		62	107/88	148/89	158	73.70	29.52	100	9.5	8	19	24	21	71	5.7	3.7	1.10	2.63	1.14	Every day	Never	Frequently	26	3	27
DCI	W	2	76	149/79	154/76	151	51	22.37	83	7.2	6.7	5	20	11	54	4.6	4.9	1.32	2.98	1.77	Every day	Never	Never	24	0	13
T2DM	M	1	75	142/79	148/87	166	85.90	31.17	105	7.4	7	11	18	10	79	6.4	4.8	3.05	2.94	0.77	Never	Have to give up smoking	Frequently	19	0	15
T2DM	M	2	72	138/88	154/85	169.50	81.10	28.23	102	7.9	6.5	10	13	13	141	7.1	4.7	2.11	3.25	0.80	Every day	Never	Never	27	0	19
T2DM	W	2	63	130/87	133/81	156	68.60	28.19	90	7.8	7.4	9	16	13	55	4.0	4.6	3.54	2.90	1.07	Occasionally	Never	Never	27	3	27
T2DM	W	2	70	183/89	202/88	146	59	27.68	92	8.3	7.2	37	40	16	63	4.1	5.3	2.54	3.10	1.10	Occasionally	Never	Never	26	3	24
T2DM	W	2	71	133/73	152/73	152	67.30	29.13	90	7.9	7.9	9	16	17	43	3.0	3.8	2.29	1.87	1.00	Never	Never	Never	27	2	23
DCI	W	2	67	155/97	162/106	148	70.20	32.05	92	7	6.7	15	24	14	51	4.6	4.8	1.17	3.57	1.39	Never	Never	Never	23	0	10
T2DM	M	4	73	170/101	171/101	168	88.70	31.43	102	7.8	6.9	10	13	29	70	6.5	5.5	1.71	3.35	1.69	Every day	Never	Frequently	30	3	30
T2DM	M	4	69	174/79	175/86	162.50	77	29.16	97	7	6.5	15	20	12	73	4.0	4.2	1.32	3.36	1.29	Every day	Never	Occasionally	30	3	28
T2DM	W	2	71	154/86	157/87	141.50	59.60	29.77	90	7.6	6.7	12	21	22	50	3.2	5.6	0.94	3.70	1.80	Never	Never	Never	27	3	23
T2DM	W	3	67	145/89	152/89	134	45.50	25.34	86	7.9	6.5	13	18	14	76	5.7	4.6	2.99	2.49	0.88	Never	Never	Never	26	4	25
T2DM	M	4	65	123/81	128/75	164	65.90	24.50	84	7.4	7.5	7	19	25	68	2.7	4.7	1.72	2.68	1.34	Occasionally	Never	Never	29	3	27
DCI	W	2	67	144/93	158/97	148	50.30	22.96	88	7.3	6.8	26	30	28	61	5.6	6.3	1.98	4.45	1.78	Never	Never	Never	23	0	18
T2DM	M	4	65	118/65	124/69	165	67.50	24.79	89	8.8	8.6	19	18	13	82	6.6	4.0	1.43	2.39	1.49	Every day	Yes	Never	28	2	26
T2DM	W	2	67	128/69	132/65	150	70.80	31.47	100	7	6.7	19	19	25	55	5.2	4.2	1.12	2.30	1.79	Never	Never	Never	30	3	23
T2DM	M	4	66	125/76	140/81	170.50	65.40	22.50	87	7.3	6.5	19	19	19	64	5.3	4.5	0.88	3.39	1.25	Every day	Yes	Frequently	25	2	25
T2DM	W	2	71	117/79	146/87	159.50	71	27.91	93	7.4	6.5	17	19	14	62	3.9	5.5	1.85	3.50	1.05	Never	Yes	Occasionally	30	3	27
T2DM	M	4	70	181/81	191/91	168	66	23.38	89	9.7	8	14	20	21	95	5.5	4.6	0.64	3.54	1.29	Never	Yes	Occasionally	29	3	26
DCI	W	1	65	162/97	169/126	148.50	68.70	31.15	99	7.7	6.6	14	14	18	59	4.0	5.3	3.56	3.26	0.77	Never	Never	Never	18	0	10
T2DM	W	1	66	170/90	171/87	152	72.10	31.21	91	7.8	6.8	15	18	16	45	3.6	4.8	1.81	3.41	1.14	Occasionally	Never	Never	25	3	23
T2DM	W	2	81	111/65	115/67	141	40	20.12	70	7.1	6.5	6	14	2	58	4.8	4.3	1.01	2.61	1.22	Never	Never	Never	24	1	22
T2DM	W	1	73	168/85	182/95	137.50	69.10	36.55	103	10.0	8.6	17	18	7	109	4.3	5.1	5.87	2.45	1.30	Never	Never	Never	24	3	19
T2DM	W	2	65	138/85	154/82	154.50	59.70	25.01	87	7.9	7.8	17	19	13	47	4.7	4.6	1.69	2.71	1.67	Occasionally	Never	Never	27	3	25
T2DM	M	2	69	122/82	127/91	159.50	59.40	23.35	83	7.7	6.6	16	27	21	76	6.1	4.0	1.38	2.52	1.51	Every day	Never	Occasionally	25	3	21
DCI	M	2	70	104/79	122/91	169	86	30.11	107	10.0	6.9	21	16	14	71	7.0	3.8	2.00	2.13	1.07	Every day	Have to give up smoking	Occasionally	25	0	14
T2DM	M	4	71	134/90	138/88	165	77.80	28.58	100	7.4	7	10	18	31	75	7.1	4.8	0.60	2.87	1.72	Every day	Never	Never	30	3	28
T2DM	W	2	61	142/97	144/96	151	56.90	24.96	92	7	6.5	17	25	21	58	4.5	4.9	0.92	2.67	2.43	Every day	Never	Never	22	3	21
T2DM	M	2	69	136/84	144/87	152	70.20	30.38	97	7.9	6.5	13	20	19	72	8.6	3.3	0.80	2.40	1.03	Never	Never	Never	27	3	22
T2DM	M	2	77	137/85	139/96	164	72.10	26.81	97	7.1	6.6	14	22	22	79	5.8	4.4	1.26	3.24	1.31	Every day	Yes	Frequently	29	1	25
T2DM	M	4	66	133/74	134/74	155	63.20	26.31	83	9.0	7	30	24	19	69	5.7	3.9	1.33	2.53	1.25	Occasionally	Never	Frequently	29	3	25

## Sheet: Sheet3
Group	Acetic acid（mmol/L）	Propionic acid（mmol/L）	Isobutyric acid（mmol/L）	Butyric acid（mmol/L）	Isovaleric acid（mmol/L）	Valeric acid（mmol/L）	Acetic acid（ug/ml）	Propionic acid（ug/ml）	Isobutyric acid（ug/ml）	Butyric acid（ug/ml）	Isovaleric acid（ug/ml）	Valeric acid（ug/ml）	TNF-α (pg/ml)	IL-6 (pg/ml)	IL-8 (pg/ml)	IL-10 (pg/ml)	MCP-1 (pg/ml)	IL-1β (pg/ml)	IFN-γ (pg/ml)	TNF-β (pg/ml)	GM-CSF (pg/ml)	G-CSF (pg/ml)
DCI	0.0901	0.0057	0.0029	0.0005	0.0066	0.0009	5.4105	0.422245	0.255519	0.0440526	0.67402	0.0919185	4.92	1.61	286.36	1.28	547.84	4.71	11.74	1.24	2.59	9.18
DCI	0.1302	0.0041	0.004	0.0011	0.006	0.0008	7.81851	0.30372	0.35244	0.0969156	0.612746	0.0817054	5.3	3.24	208.44	0.61	423.47	4.71	8.06	2.24	2.17	11.2
DCI	0.1304	0.0044	0.0033	0.0012	0.0073	0.0011	7.83052	0.325943	0.290763	0.105726	0.745507	0.112345	3.88	1.5	157.02	1.1	321.77	2.96	9.47	0.98	2.59	5.76
DCI	0.1884	0.005	0.0028	0.0015	0.0065	0.0008	11.3134	0.37039	0.246708	0.132158	0.663808	0.0817054	3.88	2.12	455.2	1.38	372.32	4.71	9.47	1.24	3.04	7.37
DCI	0.1916	0.0056	0.0041	0.0015	0.0082	0.0002	11.5056	0.414837	0.361251	0.132158	0.837419	0.0204263	4.56	1.61	192.95	1.1	469.42	4.09	10.96	1.53	2.17	5.76
T2DM	0.2098	0.0063	0.0042	0.0017	0.0082	0.0002	12.5985	0.466691	0.370062	0.149779	0.837419	0.0204263	2.64	2.39	487.55	0.92	385.32	5.36	10.96	0.98	2.59	11.2
DCI	0.245	0.0038	0.0035	0.0018	0.0064	0.001	14.7122	0.281496	0.308385	0.158589	0.653596	0.102132	4.56	1.61	609.45	1.28	438.27	4.71	10.96	1.53	2.17	11.2
DCI	0.3108	0.0059	0.0032	0.0018	0.004	0.0017	18.6635	0.43706	0.281952	0.158589	0.408497	0.173624	4.56	1.86	115.28	1.92	271.01	4.09	9.47	1.53	2.81	11.2
DCI	0.2702	0.0097	0.0059	0.0019	0.0067	0.0006	16.2255	0.718557	0.519849	0.1674	0.684233	0.061279	4.56	1.86	189.66	1.28	356.68	4.71	14.21	1.53	2.17	9.18
DCI	0.3652	0.0064	0.068	0.0019	0.0075	0.0014	21.9303	0.474099	5.99148	0.1674	0.765932	0.142984	5.55	1.86	162.51	1.28	423.47	4.09	9.47	0.98	2.59	7.37
DCI	0.2021	0.0059	0.0034	0.0021	0.0061	0.0007	12.1361	0.43706	0.299574	0.185021	0.622958	0.0714922	5.3	3.93	249.61	1.48	423.47	4.09	10.96	1.87	2.17	16.17
T2DM	0.2206	0.0051	0.0029	0.0021	0.0073	0.0006	13.247	0.377798	0.255519	0.185021	0.745507	0.061279	3.88	1.61	271.98	1.1	192.26	4.71	9.47	1.53	3.04	8.25
DCI	0.2047	0.0056	0.0034	0.0022	0.0065	0.0003	12.2922	0.414837	0.299574	0.193831	0.663808	0.0306395	5.7	1.61	144.11	1.28	220.56	5.36	9.47	1.7	1.43	11.2
DCI	0.2491	0.0057	0.0042	0.0023	0.0059	0.0004	14.9585	0.422245	0.370062	0.202642	0.602533	0.0408527	4.56	1.61	134.54	1.1	248.72	4.71	8.06	1.53	2.17	12.29
DCI	0.2247	0.0053	0.0032	0.0023	0.0058	0.0001	13.4932	0.392613	0.281952	0.202642	0.592321	0.0102132	4.22	1.38	71.29	1.28	167.59	4.09	9.47	1.24	2.59	9.18
DCI	0.3076	0.0065	0.004	0.0023	0.0077	0.0005	18.4714	0.481507	0.35244	0.202642	0.786357	0.0510659	5.7	2.67	334.2	1.48	566.98	5.36	11.74	1.38	2.59	16.17
DCI	0.3054	0.0068	0.004	0.0023	0.0051	0.0005	18.3393	0.50373	0.35244	0.202642	0.520834	0.0510659	4.56	2.12	157.02	5.08	321.77	3.51	10.2	1.24	1.97	7.37
T2DM	0.327	0.0061	0.0048	0.0023	0.0049	0.0015	19.6364	0.451876	0.422928	0.202642	0.500409	0.153198	3.88	2.39	364.15	1.1	316.29	4.09	12.55	1.24	2.59	9.18
DCI	0.2494	0.0063	0.0042	0.0023	0.0083	0.0014	14.9765	0.466691	0.370062	0.202642	0.847632	0.142984	3.72	2.12	97.1	1.28	353.63	4.09	9.47	1.87	2.59	9.18
DCI	0.2201	0.0052	0.003	0.0024	0.0058	0.0007	13.217	0.385206	0.26433	0.211452	0.592321	0.0714922	3.56	1.99	609.45	1.28	372.32	5.36	14.21	1.53	2.59	11.2
DCI	0.275	0.0055	0.0037	0.0025	0.0076	0.0002	16.5138	0.407429	0.326007	0.220263	0.776145	0.0204263	3.56	1.5	79.02	1.28	324.54	4.09	8.75	1.87	2.59	9.18
DCI	0.2424	0.0064	0.0034	0.0025	0.0078	0.0008	14.5561	0.474099	0.299574	0.220263	0.79657	0.0817054	3.88	3.24	291.32	1.28	344.64	4.71	11.74	1.24	2.17	10.16
DCI	0.2777	0.0053	0.0055	0.0025	0.0082	0.0002	16.6759	0.392613	0.484605	0.220263	0.837419	0.0204263	3.56	1.86	127.79	1.19	300.41	4.71	9.47	2.05	2.17	13.43
T2DM	0.2347	0.0063	0.0039	0.0026	0.0063	0.0015	14.0937	0.466691	0.343629	0.229073	0.643383	0.153198	3.24	1.86	168.19	1.28	465.41	3.51	8.06	1.87	3.04	19.35
DCI	0.2766	0.0061	0.0041	0.0026	0.007	0.0009	16.6098	0.451876	0.361251	0.229073	0.71487	0.0919185	3.88	1.86	141.65	1.48	300.41	3.79	9.47	2.05	1.78	9.18
DCI	0.3934	0.0056	0.0028	0.0027	0.0075	0.0009	23.6237	0.414837	0.246708	0.237884	0.765932	0.0919185	3.56	2.39	146.6	1.01	402.22	4.71	10.96	1.53	2.59	9.18
DCI	0.3502	0.0042	0.0078	0.0027	0.0093	0.0011	21.0295	0.311128	0.687258	0.237884	0.949756	0.112345	3.56	1.38	237.08	0.76	253.03	5.03	9.47	1.53	2.17	7.37
DCI	0.3405	0.0072	0.0053	0.0027	0.0081	0.0007	20.447	0.533362	0.466983	0.237884	0.827207	0.0714922	3.56	3.24	76.35	1.1	297.85	4.71	8.06	1.53	2.17	11.2
DCI	0.2452	0.0076	0.0043	0.0028	0.0064	0.001	14.7243	0.562993	0.378873	0.246694	0.653596	0.102132	3.88	2.93	455.2	1.48	388.64	5.36	12.55	0.76	3.04	13.43
T2DM	0.275	0.006	0.0034	0.0028	0.0061	0.0005	16.5138	0.444468	0.299574	0.246694	0.622958	0.0510659	3.56	1.16	34.07	1.19	275.7	4.09	9.47	1.53	2.59	7.37
DCI	0.2909	0.0057	0.0043	0.0029	0.0074	0.0009	17.4685	0.422245	0.378873	0.255505	0.75572	0.0919185	3.24	2.93	151.72	1.28	344.64	6.05	9.47	1.24	2.17	9.18
T2DM	0.4265	0.0059	0.0072	0.0029	0.0097	0.0006	25.6113	0.43706	0.634392	0.255505	0.990606	0.061279	3.24	2.12	390.03	1.1	353.63	4.71	12.55	1.24	2.59	9.18
T2DM	0.2964	0.0068	0.0036	0.0029	0.0011	0.01	17.7988	0.50373	0.317196	0.255505	0.112337	1.02132	3.24	2.39	72.52	1.28	275.7	4.71	8.06	0.98	2.17	9.18
T2DM	0.2679	0.0077	0.0032	0.003	0.0109	0.0008	16.0874	0.570401	0.281952	0.264315	1.11315	0.0817054	3.24	2.67	267.35	1.28	305.61	4.71	9.47	1.24	2.59	13.43
T2DM	0.2928	0.0059	0.0044	0.003	0.0079	0.0006	17.5826	0.43706	0.387684	0.264315	0.806782	0.061279	3.24	1.16	2.24	1.1	74.8	4.09	9.47	1.53	2.17	9.18
T2DM	0.2767	0.0055	0.0043	0.0031	0.0072	0.0005	16.6158	0.407429	0.378873	0.273126	0.735295	0.0510659	3.24	1.86	59.02	1.28	319.02	3.79	10.96	1.53	2.17	9.18
DCI	0.2755	0.0056	0.0035	0.0031	0.007	0.0006	16.5438	0.414837	0.308385	0.273126	0.71487	0.061279	3.09	1.61	46.41	1.28	292.78	4.71	9.47	1.53	2.59	30.08
T2DM	0.258	0.0064	0.0035	0.0032	0.0066	0.0008	15.4929	0.474099	0.308385	0.281936	0.67402	0.0817054	2.94	1.86	125.61	1.28	445.86	6.05	8.06	1.24	2.59	7.37
T2DM	0.2948	0.0055	0.0041	0.0032	0.0062	0.0012	17.7027	0.407429	0.361251	0.281936	0.633171	0.122558	2.94	1.61	39.09	1.1	295.3	4.09	8.75	1.53	2.59	13.43
T2DM	0.3708	0.007	0.0087	0.0034	0.0214	0.0051	22.2665	0.518546	0.766557	0.299557	2.18546	0.520872	2.08	1.86	171.1	1.28	213.11	4.09	9.47	1.11	1.97	5.76
T2DM	0.2962	0.0071	0.0044	0.0034	0.0083	0.001	17.7868	0.525954	0.387684	0.299557	0.847632	0.102132	2.94	2.25	522.2	13.04	198.97	4.71	12.55	1.53	2.17	8.25
T2DM	0.2676	0.0057	0.0047	0.0035	0.0049	0.0013	16.0694	0.422245	0.414117	0.308368	0.500409	0.132771	2.94	1.5	2	1.1	61.93	4.09	10.2	0.98	2.59	7.37
DCI	0.3402	0.0063	0.0036	0.0035	0.0079	0.0011	20.429	0.466691	0.317196	0.308368	0.806782	0.112345	2.94	3.24	455.2	1.48	330.16	5.36	12.55	1.11	3.53	9.18
T2DM	0.3253	0.0061	0.0033	0.0035	0.007	0.0011	19.5343	0.451876	0.290763	0.308368	0.71487	0.112345	1.58	2.12	13.49	1.28	185.77	4.39	8.06	1.24	2.59	11.2
T2DM	0.3919	0.0066	0.0038	0.0036	0.0013	0.0007	23.5336	0.488915	0.334818	0.317178	0.132762	0.0714922	2.94	2.12	146.6	1.01	305.61	5.36	9.47	1.24	2.59	16.17
T2DM	0.3857	0.0071	0.0072	0.0036	0.009	0.0008	23.1613	0.525954	0.634392	0.317178	0.919119	0.0817054	2.94	1.61	1.56	1.28	36.29	3.79	10.96	1.53	2.59	11.2
T2DM	0.3207	0.0071	0.0041	0.0037	0.0074	0.0009	19.258	0.525954	0.361251	0.325989	0.75572	0.0919185	2.94	1.86	86.1	0.76	494.23	4.09	9.47	1.87	2.17	13.43
T2DM	0.3286	0.0084	0.0072	0.0037	0.0076	0.0005	19.7324	0.622255	0.634392	0.325989	0.776145	0.0510659	2.94	2.67	72.52	1.28	321.77	4.09	10.96	0.98	2.59	13.43
DCI	0.2632	0.0074	0.0041	0.0037	0.0089	0.0011	15.8052	0.548177	0.361251	0.325989	0.908906	0.112345	2.94	2.12	174.06	1.59	382.03	4.71	10.96	1.87	2.59	13.43
T2DM	0.3938	0.0072	0.0041	0.0039	0.0083	0.0011	23.6477	0.533362	0.361251	0.34361	0.847632	0.112345	2.64	2.67	18.06	1.28	234.22	4.71	9.47	1.24	2.59	9.18
T2DM	0.3308	0.0064	0.0041	0.0039	0.0072	0.0005	19.8645	0.474099	0.361251	0.34361	0.735295	0.0510659	1.12	1.38	2	1.1	120.95	4.71	9.47	1.24	2.59	7.37
T2DM	0.341	0.0058	0.0033	0.004	0.0097	0.0006	20.477	0.429652	0.290763	0.35242	0.990606	0.061279	2.64	12.81	23.76	1.48	308.25	4.09	14.21	1.24	2.59	11.2
T2DM	0.3664	0.0091	0.0105	0.0041	0.0078	0.0005	22.0023	0.67411	0.925155	0.361231	0.79657	0.0510659	2.08	1.38	44.08	1.28	973.65	4.71	9.47	1.38	3.04	9.18
T2DM	0.2514	0.0055	0.0035	0.0041	0.0067	0.001	15.0966	0.407429	0.308385	0.361231	0.684233	0.102132	2.36	1.61	47.21	1.28	1008	3.51	10.96	1.87	3.28	9.18
DCI	0.3692	0.0069	0.0039	0.0044	0.0076	0.0014	22.1705	0.511138	0.343629	0.387662	0.776145	0.142984	2.08	1.61	42.59	1.1	246.59	4.09	9.47	1.24	1.78	9.18
T2DM	0.3491	0.0064	0.0047	0.0045	0.0092	0.0005	20.9635	0.474099	0.414117	0.396473	0.939544	0.0510659	2.08	1.61	157.02	1.28	465.41	4.71	10.2	1.53	2.59	9.18
T2DM	0.3748	0.0078	0.0047	0.0045	0.0088	0.0002	22.5067	0.577808	0.414117	0.396473	0.898694	0.0204263	2.94	3.93	7.53	1.1	36.29	4.09	9.47	1.87	2.17	9.18
T2DM	0.3629	0.0056	0.0042	0.0051	0.016	0.0013	21.7921	0.414837	0.370062	0.449336	1.63399	0.132771	1.82	1.38	98.78	1.1	316.29	3.51	9.47	1.38	3.04	13.43
T2DM	0.4627	0.0066	0.0278	0.0065	0.0089	0.001	27.7851	0.488915	2.44946	0.572683	0.908906	0.102132	2.94	2.67	174.06	1.28	469.42	4.09	9.47	1.24	2.17	9.18
T2DM	0.1731	0.0054	0.0051	0.0242	0.0034	0.0012	10.3947	0.400021	0.449361	2.13214	0.347223	0.122558	3.88	2.12	115.28	1.1	261.86	4.09	9.47	1.24	2.59	16.17

## Sheet: Sheet4
Sample name	Clean Reads	Bases(bp)	Q20(%)	Q30(%)	GC(%)	Average length(bp)
MCI-21	38620	15837451	0.9546	0.8781	0.532	410
MCI-13	36643	15308470	0.9593	0.8872	0.5221	417
MCI-12	38690	16017357	0.9596	0.8878	0.5209	413
MCI-11	38897	15865710	0.9609	0.8898	0.5281	407
MCI-10	34324	14112216	0.9579	0.8836	0.5293	411
CS-9	34057	14267045	0.9528	0.8731	0.546	418
CS-8	36156	14713726	0.9567	0.8813	0.536	406
MCI-15	33563	14009594	0.9627	0.8971	0.4955	417
MCI-14	33457	13847747	0.9516	0.8679	0.5369	413
CS-5	34785	14151895	0.9622	0.8947	0.5239	406
CS-4	34451	14174350	0.9596	0.8881	0.5105	411
CS-7	33031	13608496	0.9554	0.8782	0.5333	411
CS-6	33536	13621750	0.9595	0.8882	0.5283	406
CS-1	37453	15321178	0.956	0.8799	0.524	409
MCI-19	33064	13558150	0.9516	0.8707	0.5314	410
CS-3	34710	14494192	0.948	0.863	0.5378	417
CS-2	37784	15538257	0.9564	0.881	0.5132	411
CS-24	37078	15219653	0.9526	0.8734	0.5282	410
CS-25	33591	13816847	0.9481	0.8622	0.5608	411
CS-26	38209	15655581	0.957	0.883	0.5222	409
CS-27	36075	14993878	0.9577	0.8834	0.5202	415
CS-20	34886	14290209	0.957	0.8829	0.5358	409
CS-21	37944	15863034	0.9573	0.8826	0.5392	418
CS-22	34608	14612939	0.9512	0.8708	0.5176	422
CS-23	38578	16148744	0.9558	0.8794	0.5355	418
CS-28	38962	16233737	0.9558	0.879	0.5371	416
CS-29	33354	13991593	0.9529	0.8737	0.5344	419
MCI-16	37824	15414972	0.958	0.8843	0.5308	407
MCI-8	34664	14247334	0.9539	0.8751	0.5272	411
MCI-7	33556	13721283	0.9575	0.8838	0.5281	408
MCI-6	33617	13999753	0.9518	0.8704	0.5322	416
MCI-29	31350	12925883	0.9469	0.8621	0.5323	412
MCI-9	38975	16201252	0.9582	0.8846	0.5262	415
MCI-28	37208	15219238	0.9551	0.8791	0.5176	409
CS-30	33758	13875021	0.9572	0.8822	0.5177	411
MCI-18	37868	15642445	0.955	0.877	0.5455	413
MCI-22	37653	15426813	0.9555	0.8793	0.5212	409
MCI-23	38954	15692366	0.9585	0.8853	0.5307	402
MCI-20	38858	16058415	0.9552	0.8778	0.5368	413
MCI-17	36454	14838017	0.9586	0.8851	0.526	407
MCI-26	36867	15212977	0.9521	0.8727	0.5255	412
MCI-27	36469	14790747	0.9569	0.8824	0.5221	405
MCI-24	38987	16177644	0.9527	0.8744	0.5289	414
MCI-25	38432	15836942	0.9566	0.8819	0.5222	412
MCI-3	38411	15649343	0.9614	0.8913	0.5229	407
MCI-2	35328	14658083	0.9591	0.8866	0.5299	414
MCI-1	34011	13889399	0.9605	0.8893	0.5208	408
CS-19	36704	15062426	0.9606	0.8897	0.5212	410
CS-18	34314	14494348	0.9506	0.8672	0.5441	422
MCI-5	38066	15526832	0.9589	0.8858	0.5222	407
MCI-4	34461	14212666	0.9582	0.8843	0.5131	412
CS-15	30283	12342435	0.9582	0.8858	0.5202	407
CS-14	37715	15610684	0.9586	0.8872	0.5267	413
CS-17	38020	15806175	0.9589	0.8866	0.5211	415
CS-16	34373	14402729	0.9538	0.8754	0.5488	419
CS-11	37783	15373076	0.9582	0.8853	0.5266	406
CS-10	35411	14391412	0.9607	0.8902	0.528	406
CS-13	34558	14024075	0.9575	0.8836	0.5352	405
CS-12	37606	15565391	0.9503	0.8674	0.5488	413

## Sheet: Sheet5
sample_name	even_reads_num	otu_num_before	otu_num_final
CS-1	22112	203	191
CS-10	22112	158	145
CS-11	22112	214	192
CS-12	22112	182	173
CS-13	22112	174	170
CS-14	22112	160	151
CS-15	22112	127	127
CS-16	22112	99	95
CS-17	22112	209	195
CS-18	22112	121	115
CS-19	22112	274	263
CS-2	22112	186	180
CS-20	22112	141	137
CS-21	22112	109	100
CS-22	22112	85	79
CS-23	22112	88	80
CS-24	22112	255	245
CS-25	22112	147	143
CS-26	22112	170	161
CS-27	22112	164	157
CS-28	22112	223	214
CS-29	22112	73	70
CS-3	22112	146	134
CS-30	22112	156	151
CS-4	22112	194	188
CS-5	22112	221	211
CS-6	22112	277	260
CS-7	22112	195	187
CS-8	22112	249	234
CS-9	22112	166	159
MCI-1	22112	227	223
MCI-10	22112	182	173
MCI-11	22112	171	164
MCI-12	22112	175	162
MCI-13	22112	122	116
MCI-14	22112	202	195
MCI-15	22112	56	55
MCI-16	22112	188	175
MCI-17	22112	201	197
MCI-18	22112	90	84
MCI-19	22112	179	178
MCI-2	22112	117	111
MCI-20	22112	153	143
MCI-21	22112	156	144
MCI-22	22112	165	158
MCI-23	22112	237	229
MCI-24	22112	130	123
MCI-25	22112	167	161
MCI-26	22112	186	178
MCI-27	22112	221	208
MCI-28	22112	162	158
MCI-29	22112	266	259
MCI-3	22112	207	197
MCI-4	22112	135	130
MCI-5	22112	170	164
MCI-6	22112	159	156
MCI-7	22112	168	163
MCI-8	22112	211	205
MCI-9	22112	101	91
